# Supplementary material for: Alpha rhythm slowing in a modified thalamo-cortico-thalamic model related with Alzheimer’s disease
Source: PLoS One. 2020 Mar 12;15(3):e0229950. doi: 10.1371/journal.pone.0229950 (PMC7067465; doi:10.1371/journal.pone.0229950)
Supplement: S1 Dataset — (ZIP) [file pone.0229950.s001.zip]

Archive with 5 entries (4 files):
- S1 Dataset/Peak power density Xdata.mat
- S1 Dataset/Peak power density Ydata.mat
- S1 Dataset/Power spectral density Xdata.mat
- S1 Dataset/Power spectral density Ydata.mat
- S1 Dataset/
