# Supplementary material for: Alpha rhythm slowing in a modified thalamo-cortico-thalamic model related with Alzheimer’s disease
Source: PLoS One. 2020 Mar 12;15(3):e0229950. doi: 10.1371/journal.pone.0229950 (PMC7067465; doi:10.1371/journal.pone.0229950)
Supplement: S3 Dataset — (ZIP) [file pone.0229950.s003.zip]

Archive with 17 entries (16 files):
- S3 Dataset/
- S3 Dataset/Phase orbit when Cfte=30 Xdata.mat
- S3 Dataset/Phase orbit when Cfte=30 Ydata.mat
- S3 Dataset/Phase orbit when Cfte=35 Xdata.mat
- S3 Dataset/Phase orbit when Cfte=35 Ydata.mat
- S3 Dataset/Phase orbit when Cfte=35.1 Xdata.mat
- S3 Dataset/Phase orbit when Cfte=35.1 Ydata.mat
- S3 Dataset/Phase orbit when Cfte=40  Xdata.mat
- S3 Dataset/Phase orbit when Cfte=40  Ydata.mat
- S3 Dataset/Time series when Cfte=30 Xdata.mat
- S3 Dataset/Time series when Cfte=30 Ydata.mat
- S3 Dataset/Time series when Cfte=35 Xdata.mat
- S3 Dataset/Time series when Cfte=35 Ydata.mat
- S3 Dataset/Time series when Cfte=35.1 Xdata.mat
- S3 Dataset/Time series when Cfte=35.1 Ydata.mat
- S3 Dataset/Time series when Cfte=40 Xdata.mat
- S3 Dataset/Time series when Cfte=40 Ydata.mat
