# Supplementary material for: Alpha rhythm slowing in a modified thalamo-cortico-thalamic model related with Alzheimer’s disease
Source: PLoS One. 2020 Mar 12;15(3):e0229950. doi: 10.1371/journal.pone.0229950 (PMC7067465; doi:10.1371/journal.pone.0229950)
Supplement: S7 Dataset — (ZIP) [file pone.0229950.s007.zip]

Archive with 17 entries (16 files):
- S7 Dataset/
- S7 Dataset/Phase orbit when Clfi=10 Xdata.mat
- S7 Dataset/Phase orbit when Clfi=10 Ydata.mat
- S7 Dataset/Phase orbit when Clfi=13.3 Xdata.mat
- S7 Dataset/Phase orbit when Clfi=13.3 Ydata.mat
- S7 Dataset/Phase orbit when Clfi=13.5 Xdata.mat
- S7 Dataset/Phase orbit when Clfi=13.5 Ydata.mat
- S7 Dataset/Phase orbit when Clfi=20 Xdata.mat
- S7 Dataset/Phase orbit when Clfi=20 Ydata.mat
- S7 Dataset/Time series when Clfi=10 Xdata.mat
- S7 Dataset/Time series when Clfi=10 Ydata.mat
- S7 Dataset/Time series when Clfi=13.3 Xdata.mat
- S7 Dataset/Time series when Clfi=13.3 Ydata.mat
- S7 Dataset/Time series when Clfi=13.5 Xdata.mat
- S7 Dataset/Time series when Clfi=13.5 Ydata.mat
- S7 Dataset/Time series when Clfi=20 Xdata.mat
- S7 Dataset/Time series when Clfi=20 Ydata.mat
