# Supplementary material for: Alpha rhythm slowing in a modified thalamo-cortico-thalamic model related with Alzheimer’s disease
Source: PLoS One. 2020 Mar 12;15(3):e0229950. doi: 10.1371/journal.pone.0229950 (PMC7067465; doi:10.1371/journal.pone.0229950)
Supplement: S10 Dataset — (ZIP) [file pone.0229950.s010.zip]

Archive with 17 entries (16 files):
- S10 Dataset/
- S10 Dataset/Phase orbit when Cpxe=101.9 Xdata.mat
- S10 Dataset/Phase orbit when Cpxe=101.9 Ydata.mat
- S10 Dataset/Phase orbit when Cpxe=102.5 Xdata.mat
- S10 Dataset/Phase orbit when Cpxe=102.5 Ydata.mat
- S10 Dataset/Phase orbit when Cpxe=110 Xdata.mat
- S10 Dataset/Phase orbit when Cpxe=110 Ydata.mat
- S10 Dataset/Phase orbit when Cpxe=98 Xdata.mat
- S10 Dataset/Phase orbit when Cpxe=98 Ydata.mat
- S10 Dataset/Time series when Cpxe=101.9 Xdata.mat
- S10 Dataset/Time series when Cpxe=101.9 Ydata.mat
- S10 Dataset/Time series when Cpxe=102.5 Xdata.mat
- S10 Dataset/Time series when Cpxe=102.5 Ydata.mat
- S10 Dataset/Time series when Cpxe=110 Xdata.mat
- S10 Dataset/Time series when Cpxe=110 Ydata.mat
- S10 Dataset/Time series when Cpxe=98 Xdata.mat
- S10 Dataset/Time series when Cpxe=98 Ydata.mat
