# Supplementary material for: Alpha rhythm slowing in a modified thalamo-cortico-thalamic model related with Alzheimer’s disease
Source: PLoS One. 2020 Mar 12;15(3):e0229950. doi: 10.1371/journal.pone.0229950 (PMC7067465; doi:10.1371/journal.pone.0229950)
Supplement: S13 Dataset — (ZIP) [file pone.0229950.s013.zip]

Archive with 17 entries (16 files):
- S13 Dataset/
- S13 Dataset/Phase orbit when Ctii=15.45 Xdata.mat
- S13 Dataset/Phase orbit when Ctii=15.45 Ydata.mat
- S13 Dataset/Phase orbit when Ctii=6.95 Xdata.mat
- S13 Dataset/Phase orbit when Ctii=6.95 Ydata.mat
- S13 Dataset/Phase orbit when Ctii=7.95 Xdata.mat
- S13 Dataset/Phase orbit when Ctii=7.95 Ydata.mat
- S13 Dataset/Phase orbit when Ctii=8.45 Xdata.mat
- S13 Dataset/Phase orbit when Ctii=8.45 Ydata.mat
- S13 Dataset/Time series when Ctii=15.45 Xdata.mat
- S13 Dataset/Time series when Ctii=15.45 Ydata.mat
- S13 Dataset/Time series when Ctii=6.95 Xdata.mat
- S13 Dataset/Time series when Ctii=6.95 Ydata.mat
- S13 Dataset/Time series when Ctii=7.95 Xdata.mat
- S13 Dataset/Time series when Ctii=7.95 Ydata.mat
- S13 Dataset/Time series when Ctii=8.45 Xdata.mat
- S13 Dataset/Time series when Ctii=8.45 Ydata.mat
